# Supplementary material for: A neoadjuvant therapy compatible prognostic staging for resected pancreatic ductal adenocarcinoma
Source: BMC Cancer. 2023 Aug 23;23:790. doi: 10.1186/s12885-023-11181-x (PMC10463422; doi:10.1186/s12885-023-11181-x)
Supplement: Supplementary file 1 — Supplementary Material 1 [file 12885_2023_11181_MOESM1_ESM.xlsx]

## Sheet: Sheet1
Supplementary Table 1
The Correlations between the Clinicopathological Factors and Tumor Stage based on AJCC 8th Edition and the Neoadjuvant Therapy Compatible Prognostic (NATCP) staging of the NAT cohort
Characteristic			AJCC stage ⅠA		AJCC stage ⅠB		AJCC stage Ⅱ		AJCC stage Ⅲ
			n=34(%)		n=21(%)		n=69(%)		n=22(%)
Male			16(47.0)		16(76.1)		42(60.8)		14(63.6)
Age,yr,IQR			61(55-65)		62(55-65)		61(54-65)		61(54-65)
BMI,kg/㎡,IQR			22.48(21.09-25.03)		23.79(21.08-25.11)		22.58(21.08-24.98)		23.20(21.04-24.95)
Tumor location
Head/Neck			24(70.6)		11(52.4)		42(60.8)		13(59.1)
Body/Tail			10(29.4)		10(47.6)		27(39.2)		9(40.9)
Neoadjuvant Chemotherapy
AG			23(67.6)		18(85.7)		52(75.3)		19(86.3)
GS/AS/mFFX			11(32.4)		3(14.3)		17(24.7)		3(13.7)
Cycle duration ≥4			29(85.2)		20(95.2)		63(91.3)		16(72.7)
CA19-9 normalization after treatment			29(85.2)		14(66.7)		29(42.0)		9(40.9)
SBRT			20(58.8)		11(52.4)		23(33.3)		4(18.1)
Type of surgery
PD			24(70.6)		11(52.4)		41(59.4)		14(63.6)
DP			10(29.4)		10(47.6)		23(33.3)		5(22.7)
TP			-		-		5(7.3)		3(13.7)
Vascular resection			9(26.4)		5(23.8)		30(43.4)		10(45.4)
Tumor differentiation
Well-Moderate			31(91.1)		18(85.7)		49(71.1)		18(81.9)
Poor-Undifferentiation			3(8.9)		3(14.3)		20(28.9)		4(18.1)
R0 status			30(88.2)		19(90.5)		48(69.6)		15(68.1)
Characteristic			NATCP stage ⅠA		NATCP stage ⅠB		NATCP stage Ⅱ		NATCP stage Ⅲ
			n=31(%)		n=31(%)		n=49(%)		n=35(%)
Male			14(45.1)		19(61.2)		32(65.3)		23(65.7)
Age,yr,IQR			61(55-65)		61(55-65)		61(54-65)		61(54-65)
BMI,kg/㎡,IQR			22.46(21.10-25.04)		22.72(21.11-25.09)		22.79(21.07-25.00)		22.66(21.13-25.03)
Tumor location
Head/Neck			21(67.8)		15(48.4)		31(63.3)		23(65.7)
Body/Tail			10(32.2)		16(51.6)		18(36.7)		12(34.3)
Neoadjuvant Chemotherapy
AG			20(64.5)		25(80.6)		40(81.6)		27(77.1)
GS/AS/mFFX			11(35.5)		6(19.4)		9(18.4)		8(22.9)
Cycle duration ≥4			27(87.0)		23(74.1)		45(91.8)		29(82.8)
CA19-9 normalization after treatment			28(90.3)		22(71.0)		17(34.6)		14(40.0)
SBRT			18(58.0)		13(41.9)		17(34.6)		10(28.5)
Type of surgery
PD			21(67.8)		15(48.4)		31(63.3)		23(65.7)
DP			10(32.2)		15(48.4)		15(30.6)		8(22.9)
TP			-		1(3.2)		3(6.1)		4(11.4)
Vascular resection			8(25.8)		11(35.4)		20(40.8)		15(42.8)
R0 status			27(87.0)		27(87.0)		35(71.4)		23(65.7)
NAT, neoadjuvant therapy; BMI, body mass index; AG, albumin- bound paclitaxel plus gemcitabine; GS, gemcitabine plus tegafur/gimeracil/oteracil; AS, albumin- bound paclitaxel plus tegafur/gimeracil/oteracil; mFFX, modified 5-fluorouracil, leucovorin, irinotecan, and oxaliplatin; CA19-9, carbohydrate antigen 19-9; SBRT,Stereotactic body radiotherapy; PD, pancreatoduodenectomy; DP, distal pancreate…
